# Supplementary material for: Confirmation of a Phenotypic Entity for TSPEAR Variants in Egyptian Ectodermal Dysplasia Patients and Role of Ethnicity
Source: Genes (Basel). 2022 Jun 13;13(6):1056. doi: 10.3390/genes13061056 (PMC9222913; doi:10.3390/genes13061056)
Supplement: Supplementary file 1 [file genes-13-01056-s001.zip]

Archive with 1 entries (1 files):
- genes-1746524-supplementary.pdf
